# Supplementary material for: Molecular Genetics of β-Cell Compensation in Gestational Diabetes Mellitus: Insights from CDKAL1, SLC30A8 and HHEX
Source: Int J Mol Sci. 2026 Jan 22;27(2):1121. doi: 10.3390/ijms27021121 (PMC12842414; doi:10.3390/ijms27021121)
Supplement: Supplementary file 1 [file ijms-27-01121-s001.zip]

Archive with 1 entries (1 files):
- ijms-4087142-supplementary.pdf
